# Supplementary material for: A novel condition of mild electrical stimulation exerts immunosuppression via hydrogen peroxide production that controls multiple signaling pathway
Source: PLoS One. 2020 Jun 22;15(6):e0234867. doi: 10.1371/journal.pone.0234867 (PMC7307747; doi:10.1371/journal.pone.0234867)
Supplement: S1 Raw images — (ZIP) [file pone.0234867.s010.zip]

Archive with 15 entries (12 files):
- SI Raw images tiff/
- SI Raw images tiff/.DS_Store
- __MACOSX/
- __MACOSX/SI Raw images tiff/
- __MACOSX/SI Raw images tiff/._.DS_Store
- SI Raw images tiff/Raw images Fig 4.tiff
- __MACOSX/SI Raw images tiff/._Raw images Fig 4.tiff
- SI Raw images tiff/Raw images Fig 5.tiff
- __MACOSX/SI Raw images tiff/._Raw images Fig 5.tiff
- SI Raw images tiff/Raw images Fig 6.tiff
- __MACOSX/SI Raw images tiff/._Raw images Fig 6.tiff
- SI Raw images tiff/Raw images S4 Fig.tiff
- __MACOSX/SI Raw images tiff/._Raw images S4 Fig.tiff
- SI Raw images tiff/Raw images S6 Fig.tiff
- __MACOSX/SI Raw images tiff/._Raw images S6 Fig.tiff
